# Supplementary material for: Midpalatal Suture: Single-Cell RNA-Seq Reveals Intramembrane Ossification and Piezo2 Chondrogenic Mesenchymal Cell Involvement
Source: Cells. 2022 Nov 12;11(22):3585. doi: 10.3390/cells11223585 (PMC9688242; doi:10.3390/cells11223585)
Supplement: Supplementary file 1 [file cells-11-03585-s001.zip]

Archive with 1 entries (1 files):
- cells-1974528-supplementary.pdf
